# Supplementary material for: Microbial ecology of a shallow alkaline hydrothermal vent: Strýtan Hydrothermal Field, Eyjafördur, northern Iceland
Source: Front Microbiol. 2022 Nov 17;13:960335. doi: 10.3389/fmicb.2022.960335 (PMC9713835; doi:10.3389/fmicb.2022.960335)
Supplement: Supplementary file 3 [file Table_1.xlsx]

## Sheet: Sheet1
SeqID	SampleID	Collection Date	Dive Number	Description	Vent	Sample_Type	Vent_Type	Color	Chimney_Location	DNA Concentration (ng/uL)	Total Seqs (pre QC)	Total Seqs (post QC)	Total ASVs
ICEd011	ASD41M2	1Sept17	Dive12	Arn_D12_Chinmey-Yellow	Arnarnstrytan	Chimney	Arn_Chimney	Yellow	Exterior	0.0536	68836	33091	568
ICEd012	ASD41M3	1Sept17	Dive12	Arn_D12_Chinmey-Yellow	Arnarnstrytan	Chimney	Arn_Chimney	Yellow	Exterior	0.0488	43346	21487	341
ICEd013	ASD42M1	1Sept17	Dive12	Arn_D12_Chinmey-Brown	Arnarnstrytan	Chimney	Arn_Chimney	Brown	NA	1.02	144202	65283	3270
ICEd014	ASD42M2	1Sept17	Dive12	Arn_D12_Chinmey-Brown	Arnarnstrytan	Chimney	Arn_Chimney	Brown	NA	0.716	146066	72042	3055
ICEd016	ASD43M1	1Sept17	Dive12	Arn_D12_Chinmey-Gray	Arnarnstrytan	Chimney	Arn_Chimney	Gray	Interior	3.89	116097	32682	1969
ICEd017	ASD43M2	1Sept17	Dive12	Arn_D12_Chinmey-Gray	Arnarnstrytan	Chimney	Arn_Chimney	Gray	Interior	4.51	125401	57373	2365
ICEd019	ASD44M1	1Sept17	Dive12	Arn_D12_Chinmey-White	Arnarnstrytan	Chimney	Arn_Chimney	White	NA	19.4	148495	97657	4064
ICEd020	ASD44M2	1Sept17	Dive12	Arn_D12_Chinmey-White	Arnarnstrytan	Chimney	Arn_Chimney	White	NA	38.2	193619	126017	4357
ICEd031	AWB2M1	2017-08-27	Dive4	Arn_D4_Vent-pump	Arnarnstrytan	Fluid	Arn_Fluid	NA	NA	2.24	137919	68726	1420
ICEd032	AWB2M2	2017-08-27	Dive4	Arn_D4_Vent-pump	Arnarnstrytan	Fluid	Arn_Fluid	NA	NA	0.931	175851	95140	1436
ICEd033	AWB2M3	2017-08-27	Dive4	Arn_D4_Vent-pump	Arnarnstrytan	Fluid	Arn_Fluid	NA	NA	1.31	152755	82185	1115
ICEd034	AWB2M4	2017-08-27	Dive4	Arn_D4_Vent-pump	Arnarnstrytan	Fluid	Arn_Fluid	NA	NA	0.822	173832	99424	1039
ICEd035	AWD5M1	2017-08-28	Dive5	Arn_D5_BSW	Arnarnstrytan	Background	Background	NA	NA	53.4	88185	62560	1325
ICEd043	SWD2M1	2017-08-30	Dive9	BS_D9_BSW	Big Strytan	Background	Background	NA	NA	57.2	68022	46271	1091
ICEd045	SWB2M1	2017-08-31	Dive11	BS_D11_Vent-pump	Big Strytan	Fluid	BS_Fluid	NA	NA	0.392	173845	112299	828
ICEd046	SWB2M2	2017-08-31	Dive11	BS_D11_Vent-pump	Big Strytan	Fluid	BS_Fluid	NA	NA	0.276	165006	112416	737
ICEd047	SWB2M3	2017-08-31	Dive11	BS_D11_Vent-pump	Big Strytan	Fluid	BS_Fluid	NA	NA	0.122	150095	89746	575
ICEd049	SWB2M5	2017-08-31	Dive11	BS_D11_Vent-pump	Big Strytan	Fluid	BS_Fluid	NA	NA	0.156	155126	92496	613
ICEd054	SSD1M1	2017-08-29	Dive 7	BS_D7_Chimney-NewGrowth	Big Strytan	Chimney	BS_Chimney	NA	Interior	6.11	168656	115398	1073
ICEd055	SSD1M1	2017-08-29	Dive 7	BS_D7_Chimney-NewGrowth	Big Strytan	Chimney	BS_Chimney	NA	Interior	6.28	132840	78652	1035
ICEd056	SSD1M2	2017-08-29	Dive 7	BS_D7_Chimney-NewGrowth	Big Strytan	Chimney	BS_Chimney	NA	Exterior	13.6	182622	116278	868
ICEd057	SSD1M2	2017-08-29	Dive 7	BS_D7_Chimney-NewGrowth	Big Strytan	Chimney	BS_Chimney	NA	Exterior	9.84	158476	93245	925
ICEd062	Blank	2017-12-19	---	Sterivex-Filter-Extraction-Blank	---	---	---	---	---	0.484	20290	10960	72
