# Supplementary material for: Microbial ecology of a shallow alkaline hydrothermal vent: Strýtan Hydrothermal Field, Eyjafördur, northern Iceland
Source: Front Microbiol. 2022 Nov 17;13:960335. doi: 10.3389/fmicb.2022.960335 (PMC9713835; doi:10.3389/fmicb.2022.960335)
Supplement: Supplementary file 5 [file Table_3.xlsx]

## Sheet: Strytan
ASV	Max Rel Abund			Taxonomic Assignment from SILVA (v.138)						BLAST Results						Detection in Alkaline Submarine Vent Studies				Detection in Alkaline Hot Spring Studies
	Fluids	Chimney	Seawater	Domain	Phylum	Class	Order	Family	Genus	Query Coverage	E-value	Percent Identity	Best Hit Taxa	Accession Number	Reference	Big Strytan (2001)	Prony	Lost City	Old City	Icelandic Hot Springs	Lower Geyser Basin, YNP	Teppanom Hot Spring	Lobios Hot Spring	Ambitle Island	Nakabusa Hot Springs
																Iceland	New Caledonia	Mid-Atlantic Ridge	South Indian Ridge	Iceland	United States	Thailand	Spain	Papua New Guinea	Japan
sq41_Acetothermiia	0.0730956	1.00803	0	Bacteria	Acetothermia	Acetothermiia				100	2e-127	100		GU233848.1	Tobler & Benning, 2011		Acetothermiia	Acetothermiia	Acetothermiia	OP1/Acetothermiia	OP1/Acetothermiia			OP1/Acetothermiia
sq21_Thermocrinis	1.6832	2.49711	0	Bacteria	Aquificota	Aquificae	Aquificales	Aquificaceae	Thermocrinis	100	3e-124	99.21	Thermocrinis albus	AF361217.1	Marteinsson et al, 2001b	Thermocrinis albus		Aquificae		Thermocrinis albus	Thermocrinis	Aquificaceae	Thermocrinis	Aquificae	Thermocrinis
sq3_Thermocrinis	0.0668162	17.362	0	Bacteria	Aquificota	Aquificae	Aquificales	Aquificaceae	Thermocrinis	100	1e-122	98.81	Thermocrinis albus	AF361217.1	Marteinsson et al, 2001b
sq141_Saprospiraceae*	0	1.32608	0	Bacteria	Bacteroidota	Bacteroidia	Chitinophagales	Saprospiraceae		100	2e-112	96.44		JF949534.1	Elifantz et al, 2013		Bacteroidia	Saprospiraceae	Bacteroidia		Chitinophagales			Bacteroidia	Chitinophagales
sq177_Saprospiraceae*	0	1.05534	0	Bacteria	Bacteroidota	Bacteroidia	Chitinophagales	Saprospiraceae		100	2e-112	96.46		KT975667.1	Couradeau et al, 2016
sq121_Flavobacterium	1.64726	0	0	Bacteria	Bacteroidota	Bacteroidia	Flavobacteriales	Flavobacteriaceae	Flavobacterium	100	1e-127	100	Flavobacterium degerlachei	KJ475140.1	Zeglin et al, 2016			Flavobacteriaceae		Flavobacterium	Bacteroidia			Flavobacteriaceae	Bacteroidia
sq18_Flavobacterium	4.59361	0	0	Bacteria	Bacteroidota	Bacteroidia	Flavobacteriales	Flavobacteriaceae	Flavobacterium	100	1e-127	100	Flavobacterium sp.	NR_169457.1	Chaudhary et al, 2019
sq83_GWF2-29-10	0	1.73315	0	Bacteria	Bacteroidota	Bacteroidia	Sphingobacteriales	GWF2-29-10		100	3e-124	99.21		JX047127.1	Xu et al 2013									Bacteroidia
sq47_Meiothermus	0.0182957	4.0508	0	Bacteria	Deinococcota	Deinococci	Thermales	Thermaceae	Meiothermus	100	3e-124	99.21	Meiothermus hypogaeus	NR_113226.1	Mori et al, 2012		Deinococci						Meiothermus
sq14_Thermus	0.246305	3.82642	0	Bacteria	Deinococcota	Deinococci	Thermales	Thermaceae	Thermus	100	1e-127	100	Thermus islandicus	NR_116442.1	Bjornsdottir et al, 2009		Thermus			Thermus islandicus	Thermus	Thermus	Thermus	Thermus	Thermus
sq150_Bradymonadales	0.00522111	1.31035	0	Bacteria	Desulfobacterota	Desulfuromonadia	Bradymonadales			100	2e-127	100	Bradymonadales sp.	KP681362.1	Cui et al, 2016		Desulfobacterota	Desulfobacterota	Desulfobacterota		Desulfobacterota			Desulfobacterota	Desulfuromonadia
sq112_Thermodesulfovibrio	2.06334	0.499815	0	Bacteria	Nitrospirota	Thermodesulfovibrionia	Thermodesulfovibrionales	Thermodesulfovibrionaceae	Thermodesulfovibrio	100	6e-121	98.42		AF361215.1	Marteinsson et al, 2001b	Thermodesulfovibrionia	Thermodesulfovibrionia	Thermodesulfovibrionales	Thermodesulfovibrionia	Thermodesulfovibrionia	Thermodesulfovibrionia		Thermodesulfovibrionia	Thermodesulfovibrionales	Thermodesulfovibrio
sq28_Thermodesulfovibrio	2.26866	2.00817	0	Bacteria	Nitrospirota	Thermodesulfovibrionia	Thermodesulfovibrionales	Thermodesulfovibrionaceae	Thermodesulfovibrio	100	1e-122	98.81		AF361215.1	Marteinsson et al, 2001b
sq94_Thermodesulfovibrio	0	1.0661	0	Bacteria	Nitrospirota	Thermodesulfovibrionia	Thermodesulfovibrionales	Thermodesulfovibrionaceae	Thermodesulfovibrio	100	7e-121	98.42		AF361215.1	Marteinsson et al, 2001b
sq110_Thermodesulfovibrionia*	0	1.97795	0	Bacteria	Nitrospirota	Thermodesulfovibrionia				100	2e-107	95.26		FJ206245.1	Boomer et al, 2009			Thermodesulfovibrionia							Thermodesulfovibrionia
sq16_Thermodesulfovibrionia*	0	6.76576	0	Bacteria	Nitrospirota	Thermodesulfovibrionia				100	3e-109	95.65		FJ206245.1	Boomer et al, 2009
sq157_Blastopirellula*	0	1.06323	0	Bacteria	Planctomycetota	Planctomycetes	Pirellulales	Pirellulaceae	Blastopirellula	100	3e-110	96.03		KT974964.1	Couradeau et al, 2016		Planctomycetes		Planctomycetes		Planctomycetes		Planctomycetes	Pirellulaceae	Blastopirellula
sq158_Brevundimonas	1.72558	0	0	Bacteria	Proteobacteria	Alphaproteobacteria	Caulobacterales	Caulobacteraceae	Brevundimonas	100	1e-127	100	Brevundimonas sp.	KU390934.1	unpublished			Pirellulales	Caulobacterales	Caulobacteraceae
sq77_Brevundimonas	3.97189	0	0.00257116	Bacteria	Proteobacteria	Alphaproteobacteria	Caulobacterales	Caulobacteraceae	Brevundimonas	100	1e-127	100	Brevundimonas vesicularis	MW237799.1	unpublished	Caulobacteraceae
sq194_Salinarimonas	0	1.00129	0	Bacteria	Proteobacteria	Alphaproteobacteria	Rhizobiales	Beijerinckiaceae	Salinarimonas	100	2e-127	100		MH386564.1	Kanellopoulos et al, 2018		Beijerinckiaceae	Beijerinckiaceae						Rhizobiales
sq85_Actibacterium	0.00608162	1.68204	0	Bacteria	Proteobacteria	Alphaproteobacteria	Rhodobacterales	Rhodobacteraceae	Actibacterium	100	7e-126	99.6		KP910394.1	Zeglin et al, 2015		Rhodobacterales	Rhodobacteraceae	Rhodobacteraceae					Rhodobacteraceae
sq51_Candidatus_Alysiosphaera	0	1.6231	0	Bacteria	Proteobacteria	Alphaproteobacteria	Tistrellales	Geminicoccaceae	Candidatus_Alysiosphaera	100	3e-124	99.21		MH385913.1	Kanellopoulos et al, 2018
sq144_Alphaproteobacteria*	0	1.34378	0	Bacteria	Proteobacteria	Alphaproteobacteria				100	2e-102	94.07		HQ397077.1	Keshri et al, 2013
sq124_Rheinheimera	2.25032	0.0082164	0	Bacteria	Proteobacteria	Gammaproteobacteria	Alteromonadales	Alteromonadaceae	Rheinheimera	100	1e-127	100	Rheinheimera sp.	KU483242.1	unpublished			Alteromonadaceae
sq11_Pseudoalteromonas	7.32226	0.107726	0.192837	Bacteria	Proteobacteria	Gammaproteobacteria	Alteromonadales	Pseudoalteromonadaceae	Pseudoalteromonas	100	1e-127	100	Pseudoalteromonas sp.	MW826701.1	Garcia-Davis et al, 2021			Pseudoalteromonas
sq4_Pseudoalteromonas	20.7997	0.188977	0.113131	Bacteria	Proteobacteria	Gammaproteobacteria	Alteromonadales	Pseudoalteromonadaceae	Pseudoalteromonas	100	1e-127	100	Pseudoalteromonas carrageenovora	MW926624.1	Chen et al, 2021
sq146_Sutterellaceae	0	1.19727	0	Bacteria	Proteobacteria	Gammaproteobacteria	Burkholderiales	Sutterellaceae		100	3e-124	99.21		LK936281.1	Borsodi et al, 2012	Burkholderiales	Burkholderiales	Burkholderiales				Burkholderiales		Burkholderiales
sq2_Sutterellaceae	0.0769617	25.6938	0.00514231	Bacteria	Proteobacteria	Gammaproteobacteria	Burkholderiales	Sutterellaceae		100	6e-126	99.6		LK936281.1	Anda et al, 2014
sq78_Sutterellaceae	0	2.6051	0	Bacteria	Proteobacteria	Gammaproteobacteria	Burkholderiales	Sutterellaceae		100	3e-124	99.21		LK936281.1	Borsodi et al, 2012
sq87_Sutterellaceae	0	1.70808	0	Bacteria	Proteobacteria	Gammaproteobacteria	Burkholderiales	Sutterellaceae		100	3e-124	99.21		LK936281.1	Borsodi et al, 2012
sq92_Sutterellaceae	0.0100385	1.75142	0	Bacteria	Proteobacteria	Gammaproteobacteria	Burkholderiales	Sutterellaceae		100	3e-124	99.21		LK936281.1	Borsodi et al, 2012
sq17_Candidatus_Thiobios	0.0344633	9.64333	0	Bacteria	Proteobacteria	Gammaproteobacteria	Chromatiales	Chromatiaceae	Candidatus_Thiobios	100	6e-126	99.6		FM242256.1	Paisse et al, 2010
sq153_Gammaproteobacteria_Ga0077536	0	1.09369	0	Bacteria	Proteobacteria	Gammaproteobacteria	Ga0077536			100	3e-119	98.02		JN850214.1	Northup et al, 2014
sq315_Nitrincola	1.43216	0	0	Bacteria	Proteobacteria	Gammaproteobacteria	Oceanospirillales	Nitrincolaceae	Nitrincola	100	1e-127	100	Pseudomonas sp.	KX989398.1	Tang et al, 2017			Nitrincola	Oceanospirillales
sq113_Acinetobacter	2.20592	0.0191716	0.00257116	Bacteria	Proteobacteria	Gammaproteobacteria	Pseudomonadales	Moraxellaceae	Acinetobacter	100	6e-126	99.61	Acinetobacter sp.	MT921756.1	unpublished		Pseudomonadales	Acinetobacter		Acinetobacter				Pseudomonadales
sq31_Acinetobacter	7.81079	0.0830769	0.00514231	Bacteria	Proteobacteria	Gammaproteobacteria	Pseudomonadales	Moraxellaceae	Acinetobacter	100	1e-127	100	Acinetobacter johnsonii	MT941733.1	Espin et al, 2020
sq76_Acinetobacter	3.87929	0.0392561	0.00771347	Bacteria	Proteobacteria	Gammaproteobacteria	Pseudomonadales	Moraxellaceae	Acinetobacter	100	1e-127	100	Acinetobacter sp.	MT774997.1	Hu et al, 2021
sq63_Psychrobacter	3.29928	0.0403891	0.0591366	Bacteria	Proteobacteria	Gammaproteobacteria	Pseudomonadales	Moraxellaceae	Psychrobacter	100	1e-127	100	Psychrobacter sp.	MW826722.1	Garcia-Davis et al, 2021
sq55_Pseudomonas	1.41543	0	0	Bacteria	Proteobacteria	Gammaproteobacteria	Pseudomonadales	Pseudomonadaceae	Pseudomonas	100	1e-127	100	Pseudomonas extremaustralis	MZ497311.1	Wang & Pecoraro, 2021			Pseudomonas		Pseudomonas				Pseudomonas
sq147_Gammaproteobacteria	0	1.03957	0	Bacteria	Proteobacteria	Gammaproteobacteria				100	3e-124	99.21		KY279193.1	Park et al, 2017
sq50_Gammaproteobacteria	0.00783167	2.68633	0	Bacteria	Proteobacteria	Gammaproteobacteria				100	2e-117	97.63		HQ153994.1	Murdock et al, 2010
sq65_Gammaproteobacteria	0.0104422	1.95325	0	Bacteria	Proteobacteria	Gammaproteobacteria				100	2e-127	100		MH386869.1	Kanellopoulos et al, 2018
sq199_Bacteria*	0	1.20326	0	Bacteria						100	3e-110	96.05		KP098961.1	Rissanen et al, 2017
																Marteinnson et al, 2001a	Quemeneur et al, 2014	Brazelton et al, 2022	Lecoeuvre et al, 2021	Marteinnson et al, 2001b	Reysenbach et al, 1994	Purcell et al, 2007	Lopez-Lopez et al, 2015	Meyer-Dombard & Amend, 2014	Nakagawa & Fukui, 2002
Taxa >5%, included in Table 2	>0, <1															BLAST of sequences against 2021 database (Table S4)	Postec et al, 2015			Tobler & Benning 2011	Blank et al, 2002				Nakagawa & Fukui, 2003
	2021-01-02																				Boomer et al, 2009				Nishihara et al, 2018
*Best hit is 95% identity - novel species	2021-02-05																				Meyer-Dombard et al, 2011				Martinez et al, 2019
	2021-05-10
	>10

## Sheet: Arnarnnestrytan
ASV	Max Rel Abund			Taxonomic Assignment from SILVA (v.138)						BLAST Results						Detection in Alkaline Submarine Vent Studies				Detection in Alkaline Hot Spring Studies
	Fluids	Chimney	Seawater	Domain	Phylum	Class	Order	Family	Genus	Query Coverage	E-value	Percent Identity	Best Hit Taxa	Accession Number	Reference	Big Strytan (2001)	Prony	Lost City	Old City	Icelandic Hot Springs	Lower Geyser Basin, YNP	Teppanom Hot Spring	Lobios Hot Spring	Ambitle Island	Nakabusa Hot Springs
																Iceland	New Caledonia	Mid-Atlantic Ridge	South Indian Ridge	Iceland	United States	Thailand	Spain	Papua New Guinea	Japan
sq175_Candidatus_Nitrosopumilus	0	1.10361	0	Archaea	Crenarchaeota	Nitrososphaeria	Nitrosopumilales	Nitrosopumilaceae	Candidatus_Nitrosopumilus	100	4e-124	99.21	Nitrosopumilales sp.	KX524666.1	Bortoluzzi et al, 2017	Crenarchaeota		Nitrosopumilaceae	Nitrosopumilaceae	Crenarchaeota	Nitrososphaeria			Nitrosopumilales	Crenarchaeota
sq41_Acetothermiia	0.299283	5.93564	0	Bacteria	Acetothermia	Acetothermiia				100	2e-127	100		GU233848.1	Tobler & Benning, 2011		Acetothermiia	Acetothermiia	Acetothermiia	OP1/Acetothermiia	OP1/Acetothermiia			OP1/Acetothermiia
sq32_Acetothermiia	0.00111073	4.54638	0	Bacteria	Acetothermia	Acetothermiia				100	2e-122	98.81		KU860440.1	Thiel et al, 2016
sq26_Thermoanaerobaculaceae_Subgroup_10	0	4.04722	0	Bacteria	Acidobacteriota	Thermoanaerobaculia	Thermoanaerobaculales	Thermoanaerobaculaceae	Subgroup_10	100	4e-119	98.02		HQ153868.1	Murdock et al, 2010				Acidobacteriota		Acidobacteriota				Acidobacteriota
sq725_WCHB1-81*	0	1.22116	0	Bacteria	Actinobacteriota	WCHB1-81				100	4e-114	96.84		JF935184.1	Meyer-Dombard & Amend, 2014					Actinobacteriota				Best hit (96.8%)	Actinobacteriota
sq15_Thermocrinis	8.9136	0.0076379	0.00372003	Bacteria	Aquificota	Aquificae	Aquificales	Aquificaceae	Thermocrinis	100	7e-126	99.6	Thermocrinis albus	GU233821.1	Tobler & Benning, 2011	Thermocrinis		Aquificae		Thermocrinis	Thermocrinis	Aquificaceae	Thermocrinis	Aquificae	Thermocrinis
sq20_Thermocrinis	8.73086	0.00094108	0	Bacteria	Aquificota	Aquificae	Aquificales	Aquificaceae	Thermocrinis	100	3e-124	99.21	Thermocrinis albus	AF361217.1	Marteinnson et al, 2001b
sq3_Thermocrinis	7.97949	0.795248	0	Bacteria	Aquificota	Aquificae	Aquificales	Aquificaceae	Thermocrinis	100	1e-122	98.81	Thermocrinis albus	AF361217.1	Marteinnson et al, 2001b	Thermocrinis albus				Thermocrinis albus
sq21_Thermocrinis	3.95013	0.00500475	0	Bacteria	Aquificota	Aquificae	Aquificales	Aquificaceae	Thermocrinis	100	3e-124	99.21	Thermocrinis albus	AF361217.1	Marteinnson et al, 2001b
sq49_Thermocrinis	3.56709	0.00458274	0	Bacteria	Aquificota	Aquificae	Aquificales	Aquificaceae	Thermocrinis	100	3e-124	99.21	Thermocrinis sp.	AF361217.1	Marteinnson et al, 2001b	Thermocrinis				Thermocrinis
sq131_Thermocrinis	1.00011	0.00649182	0	Bacteria	Aquificota	Aquificae	Aquificales	Aquificaceae	Thermocrinis	100	8e-121	98.42	Thermocrinis sp.	AF361217.1	Marteinnson et al, 2001b
sq95_Bacteroidales	0	1.27814	0	Bacteria	Bacteroidota	Bacteroidia	Bacteroidales			100	7e-126	99.6		JQ766804.1	Rizoulis et al, 2014		Bacteroidia	Bacteroidales	Bacteroidales		Bacteroidia			Bacteroidia	Bacteroidales
sq145_Phaeodactylibacter	0	1.14623	0	Bacteria	Bacteroidota	Bacteroidia	Chitinophagales	Saprospiraceae	Phaeodactylibacter	100	7e-126	99.6		KT975898.1	Couradeau et al, 2016			Saprospiraceae	Bacteroidia		Chitinophagales				Chitinophagales
sq1381_Saprospiraceae	0	1.24118	0	Bacteria	Bacteroidota	Bacteroidia	Chitinophagales	Saprospiraceae		100	2e-127	100		KT912602.1	Jones et al, 2015
sq228_Cyclobacteriaceae	0	1.56649	0	Bacteria	Bacteroidota	Bacteroidia	Cytophagales	Cyclobacteriaceae		100	2e-127	100		KT976896.1	Couradeau et al, 2016			Bacteroidia	Cyclobacteriaceae		Bacteroidia			Cyclobacteriaceae	Bacteroidota
sq18_Flavobacterium	12.5824	0	0.0186001	Bacteria	Bacteroidota	Bacteroidia	Flavobacteriales	Flavobacteriaceae	Flavobacterium	100	1e-127	100	Flavobacterium sp.	NR_169457.1	Chaudhary et al, 2019			Flavobacteriaceae	Bacteroidia	Flavobacterium				Flavobacteriaceae
sq116_Flavobacterium	2.4989	0	0	Bacteria	Bacteroidota	Bacteroidia	Flavobacteriales	Flavobacteriaceae	Flavobacterium	100	2e-127	100	Flavobacterium psychrolimnae	MH667857.1	Aszalos et al, 2020
sq121_Flavobacterium	1.77492	0	0	Bacteria	Bacteroidota	Bacteroidia	Flavobacteriales	Flavobacteriaceae	Flavobacterium	100	1e-127	100	Flavobacterium degerlachei	KJ475140.1	Zeglin et al, 2016
sq731_Ulvibacter	0	1.13608	0.00186002	Bacteria	Bacteroidota	Bacteroidia	Flavobacteriales	Flavobacteriaceae	Ulvibacter	100	2e-127	100		KY280303.1	Park et al, 2017			Ulvibacter
sq162_Flavobacteriales	0	1.59868	0	Bacteria	Bacteroidota	Bacteroidia	Flavobacteriales			100	3e-119	98.03	Bacteroidetes sp.	GQ274134.1	Taracido et al, 2010			Flavobacteriaceae
sq14_Thermus	6.32241	0.285508	0	Bacteria	Deinococcota	Deinococci	Thermales	Thermaceae	Thermus	100	1e-127	100	Thermus islandicus	NR_116442.1	Bjornsdottir et al, 2009		Thermus			Thermus islandicus	Thermus	Thermus	Thermus	Thermus	Thermus
sq149_Candidatus_Desulforudis	0.00686889	3.13298	0	Bacteria	Firmicutes	Desulfotomaculia	Ammonifexales	Desulforudaceae	Candidatus_Desulforudis	100	2e-127	100	Candidatus Desulforudis audaxviator MP104C	CP000860.1	Chivian et al, 2008			Desulfotomaculia
sq932_Hydrogenispora*	0.00220063	1.07602	0	Bacteria	Firmicutes	Limnochordia	Limnochordia_or	Limnochordia_fa	Hydrogenispora	100	4e-114	96.84		KU100618.1	unpublished
sq28_Thermodesulfovibrio	4.12838	0.928059	0	Bacteria	Nitrospirota	Thermodesulfovibrionia	Thermodesulfovibrionales	Thermodesulfovibrionaceae	Thermodesulfovibrio	100	1e-122	98.81		AF361215.1	Marteinsson et al, 2001b	Thermodesulfovibrionia	Thermodesulfovibrionia	Thermodesulfovibrionales	Thermodesulfovibrionia	Thermodesulfovibrionia	Thermodesulfovibrionia		Thermodesulfovibrionia	Thermodesulfovibrionales	Thermodesulfovibrio
sq60_Thermodesulfovibrio	4.03376	0.00383439	0	Bacteria	Nitrospirota	Thermodesulfovibrionia	Thermodesulfovibrionales	Thermodesulfovibrionaceae	Thermodesulfovibrio	100	3e-124	99.21		AF361215.1	Marteinsson et al, 2001b
sq13_Thermodesulfovibrionia	0.0015192	10.7909	0.00186002	Bacteria	Nitrospirota	Thermodesulfovibrionia				100	3e-124	99.21		LC422496.1	Shiraishi et al, 2019			Thermodesulfovibrionia						Thermodesulfovibrionia	Thermodesulfovibrionia
sq72_Thermodesulfovibrionia	2.96852	0.0129836	0	Bacteria	Nitrospirota	Thermodesulfovibrionia				100	7e-121	98.42		DQ088762.1	Lin et al, 2007
sq16_Thermodesulfovibrionia*	0	2.93938	0	Bacteria	Nitrospirota	Thermodesulfovibrionia				100	3e-109	95.65		FJ206245.1	Boomer et al, 2009
sq134_Thermodesulfovibrionia*	0	1.2578	0	Bacteria	Nitrospirota	Thermodesulfovibrionia				100	7e-106	94.86		FJ206245.1	Boomer et al, 2009
sq84_Thermodesulfovibrionia	0.0638183	1.2499	0	Bacteria	Nitrospirota	Thermodesulfovibrionia				100	1e-127	100		KX163921.1	unpublished
sq117_Thermodesulfovibrionia	0.00222146	1.15902	0	Bacteria	Nitrospirota	Thermodesulfovibrionia				100	2e-117	97.63		KU328109.1	Vick et al, 2018
sq73_Anderseniella	0	1.24975	0	Bacteria	Proteobacteria	Alphaproteobacteria	Rhizobiales	Rhizobiales_Incertae_Sedis	Anderseniella	100	8e-126	99.6		KT974524.1	Couradeau et al, 2016			Rhizobiales	Rhizobiales					Rhizobiales
sq200_Magnetospiraceae	0.00455761	1.0322	0	Bacteria	Proteobacteria	Alphaproteobacteria	Rhodospirillales	Magnetospiraceae		100	7e-121	98.42		GQ348320.1	Walsh et al, 2009			Magnetospiraceae	Rhodospirillales
sq261_Novosphingobium	1.20485	0	0.00186002	Bacteria	Proteobacteria	Alphaproteobacteria	Sphingomonadales	Sphingomonadaceae	Novosphingobium	100	1e-127	100	Novosphingobium sp.	MW307329.1	Yoo et al, 2021			Sphingomonadaceae
sq4_Pseudoalteromonas	1.28407	0.10082	1.16251	Bacteria	Proteobacteria	Gammaproteobacteria	Alteromonadales	Pseudoalteromonadaceae	Pseudoalteromonas	100	1e-127	100	Pseudoalteromonas carrageenovora	MW926624.1	Chen et al, 2021			Pseudoalteromonas
sq266_BD7-8	0.00303841	1.24968	0.00744006	Bacteria	Proteobacteria	Gammaproteobacteria	BD7-8			100	2e-127	100		HQ191058.1	Lenk et al, 2010
sq66_Hydrogenophaga	0.00137378	1.58573	0	Bacteria	Proteobacteria	Gammaproteobacteria	Burkholderiales	Comamonadaceae	Hydrogenophaga	100	2e-127	100	Hydrogenophaga pseudoflava	LT718621.1	Anda et al, 2014	Burkholderiales	Burkholderiales	Comamonadaceae				Comamonadaceae		Comamonadaceae
sq7_Hydrogenophilaceae	0	7.99468	0	Bacteria	Proteobacteria	Gammaproteobacteria	Burkholderiales	Hydrogenophilaceae		100	2e-127	100		JQ766812.1	Couradeau et al, 2016			Burkholderiales						Hydrogenophilaceae
sq107_Massilia	3.11337	0	0	Bacteria	Proteobacteria	Gammaproteobacteria	Burkholderiales	Oxalobacteraceae	Massilia	100	1e-127	100	Massilia sp.	MH387091.1	Kanellopoulos et al, 2018			Oxalobacteraceae						Burkholderiales
sq39_Rhodocyclaceae	0.00412133	9.59724	0	Bacteria	Proteobacteria	Gammaproteobacteria	Burkholderiales	Rhodocyclaceae		100	8e-126	99.6		EF205275.1	Onstott et al, 2009		Rhodocyclaceae	Burkholderiales
sq2_Sutterellaceae	0.575465	24.0413	0.00372003	Bacteria	Proteobacteria	Gammaproteobacteria	Burkholderiales	Sutterellaceae		100	6e-126	99.6		LK936281.1	Anda et al, 2014		Burkholderiales
sq38_Sutterellaceae	0.0462133	3.38813	0	Bacteria	Proteobacteria	Gammaproteobacteria	Burkholderiales	Sutterellaceae		100	4e-124	99.21		LK936281.1	Borsodi et al, 2011
sq375_Acinetobacter	0	4.19899	0	Bacteria	Proteobacteria	Gammaproteobacteria	Pseudomonadales	Moraxellaceae	Acinetobacter	100	1e-127	100	Acinetobacter venetianus	KX989091.1	Tang et al, 2018		Pseudomonadales	Acinetobacter		Acinetobacter				Pseudomonadales
sq31_Acinetobacter	1.40063	0.131185	0.193442	Bacteria	Proteobacteria	Gammaproteobacteria	Pseudomonadales	Moraxellaceae	Acinetobacter	100	1e-127	100	Acinetobacter johnsonii	KU396379.1	unpublished					Acinetobacter johnsonii
sq196_Alkanindiges	1.63205	0	0.00372003	Bacteria	Proteobacteria	Gammaproteobacteria	Pseudomonadales	Moraxellaceae	Alkanindiges	100	1e-127	100		KM185226.1	Elser et al, 2015			Moraxellaceae
sq251_Alkanindiges	1.3147	0.00344507	0	Bacteria	Proteobacteria	Gammaproteobacteria	Pseudomonadales	Moraxellaceae	Alkanindiges	100	1e-127	100		JX196296.1	Li et al, 2015
sq63_Psychrobacter	1.9049	0.0274964	0.150661	Bacteria	Proteobacteria	Gammaproteobacteria	Pseudomonadales	Moraxellaceae	Psychrobacter	100	1e-127	100	Psychrobacter sp.	MW826722.1	Garcia-Davis et al, 2021
sq55_Pseudomonas	5.41818	0	0	Bacteria	Proteobacteria	Gammaproteobacteria	Pseudomonadales	Pseudomonadaceae	Pseudomonas	100	1e-127	100	Pseudomonas extremaustralis	MZ497311.1	Wang & Pecoraro, 2021			Pseudomonas		Pseudomonas				Pseudomonas
sq226_Pseudomonas	1.16908	0	0	Bacteria	Proteobacteria	Gammaproteobacteria	Pseudomonadales	Pseudomonadaceae	Pseudomonas	100	1e-127	100	Pseudomonas sp.	EU636056	Garcia-Echauri et al, 2011
sq108_Thioalkalimicrobium	0.212361	3.74914	0	Bacteria	Proteobacteria	Gammaproteobacteria	Thiomicrospirales	Thiomicrospiraceae	Thioalkalimicrobium	100	2e-127	100	Thiomicrospira sp. ALE5	GU735086.1	Sorokin et al, 2011			Thiomicrospiraceae	Thiomicrospirales
sq432_Cocleimonas	0.00444291	1.00057	0.00744006	Bacteria	Proteobacteria	Gammaproteobacteria	Thiotrichales	Thiotrichaceae	Cocleimonas	100	2e-127	100		AB247876.1	unpublished			Cocleimonas	Thiotrichales
sq5_Vibrio	0.0258265	1.69557	0	Bacteria	Proteobacteria	Gammaproteobacteria	Vibrionales	Vibrionaceae	Vibrio	100	2e-127	100	Virbio sp.	OM540434.1	Qui et al, 2019			Vibrionaceae
sq169_Gammaproteobacteria	0	1.01354	0	Bacteria	Proteobacteria	Gammaproteobacteria				100	2e-117	97.63		KY280648.1	Park et al, 2017
sq192_SAR324_clade(Marine_group_B)	0.0151115	1.20098	0	Bacteria	SAR324_clade(Marine_group_B)					100	8e-126	99.6		LC139145.1	Kato et al, 2018
sq69_Sva0485	0	6.10127	0	Bacteria	Sva0485					100	4e-124	99.21		KP589170.1	Corman, 2014
sq89_Bacteria*	3.125	0.0876396	0	Bacteria						99	3e-60	84.25		MH386649.1	Kanellopoulos et al, 2018
sq197_Bacteria	0.0192329	1.78169	0	Bacteria						100	2e-126	99.61		KF886106.1	Quemeneur et al, 2014		Best hit (99.6%)
sq163_Bacteria	1.57845	0	0	Bacteria						100	2e-122	98.81		LC381416.1	Nishihara et al, 2018
sq168_Bacteria	0.00824266	1.3663	0	Bacteria						100	8e-116	83.86		JF935189.1	Meyer-Dombard & Amend, 2014									Best hit (83.9%)
sq518_Bacteria*	0.00444291	1.13608	0	Bacteria						100	2e-111	96.05	Omnitrophica clone OPB2	AF027088.1	Hugenholtz et al, 1998
sq236_Bacteria*	1.06344	0	0	Bacteria						99	1e-58	83.86		MH386649.1	Kanellopoulos et al, 2018
																Marteinsson et al, 2001	Quemeneur et al, 2014	Brazelton et al, 2022	Lecoeuvre et al, 2021	Marteinnson et al, 2001b	Reysenbach et al, 1994	Purcell et al, 2007	Lopez-Lopez et al, 2015	Meyer-Dombard & Amend, 2014	Nakagawa & Fukui, 2002
Taxa >5%, included in Table 3	>0, <1															BLAST of sequences against 2021 database (Table S4)	Postec et al, 2015			Tobler & Benning 2011	Blank et al, 2002				Nakagawa & Fukui, 2003
	2021-01-02																				Boomer et al, 2009				Nishihara et al, 2018
*Best hit is 95% identity - novel species	2021-02-05																				Meyer-Dombard et al, 2011				Martinez et al, 2019
	2021-05-10
	>10
