# Supplementary material for: Microbial ecology of a shallow alkaline hydrothermal vent: Strýtan Hydrothermal Field, Eyjafördur, northern Iceland
Source: Front Microbiol. 2022 Nov 17;13:960335. doi: 10.3389/fmicb.2022.960335 (PMC9713835; doi:10.3389/fmicb.2022.960335)
Supplement: Supplementary file 6 [file Table_4.xlsx]

## Sheet: Sheet1
Table S4 - Updated Taxonomy of clones from Marteinsson et al 2001.
Clones from Marteinsson et al, 2001 were identified by their accession numbers and searched against the current (November 2021) NCBI SRA database using a BLASTn search.
Accession Number	Clone ID	Original Taxonomy from Marteninsson et al 2001	Current Taxonomy*	Query Coverage (%)	E-value	Max Identity (%)	Accession Number of Best Hit
AF411230	Desulfurococcus sp. SEA	Desulfurococcus	Desulfurococcus mucosus	100	0	99.41	AB862121.1
AF411231	ST22	Nitrospirae	Nitrospira	97	3e-123	99.2	AF361215
AF411232	ST56	Aquificales	Thermocrinis	100	6e-135	98.57	AF361217
AF411233	ST10	Aquificales	Thermocrinis albus	100	5e-141	99.64	CP001931
AF411234	ST43	Firmicutes	Cutibacterium acnes	100	2e-120	98.43	MT318544
AF411235	ST12	Proteobacterium	Caulobacter	100	2e-108	99.55	MG820629
AF411236	ST50	Proteobacterium	Achromobacter pestifer	100	5e-125	100	MH669329
AF411237	ST89	Korarchaeote	Korarchaeote	100	0	99.77	DQ243756
			*against 2021 NCBI SRA database
